# Supplementary material for: Genome-Wide Analysis of Binding Sites and Direct Target Genes of the Orphan Nuclear Receptor NR2F1/COUP-TFI
Source: PLoS One. 2010 Jan 27;5(1):e8910. doi: 10.1371/journal.pone.0008910 (PMC2811727; doi:10.1371/journal.pone.0008910)
Supplement: File S1 — COUP-TF HMM in XML format. XML file denoting the precise transition and emission parameters used for the COUP-TF HMM genomic search. (0.02 MB TXT) [file pone.0008910.s005.txt]

<ghmm version="1.0">
    <hmm type="discrete">

        <state id="BG"><initial>1</initial><!-- 0 -->
		<emission>
			0.2696245734<!-- A -->
			0.2354948805<!-- C -->
			0.2730375427<!-- G -->
			0.2218430034<!-- T -->
		</emission>
	</state>

        <state id="dr1"><initial>0</initial><!-- 1 -->
		<emission>
			0.5660377358<!-- A -->
			0.0377358491<!-- C -->
			0.3584905660<!-- G -->
			0.0377358491<!-- T -->
		</emission>
	</state>

        <state id="dr10"><initial>0</initial><!-- 2 -->
		<emission>
			0.0566037736<!-- A -->
			0.1698113208<!-- C -->
			0.0754716981<!-- G -->
			0.6981132075<!-- T -->
		</emission>
	</state>

        <state id="dr11"><initial>0</initial><!-- 3 -->
		<emission>
			0.0566037736<!-- A -->
			0.7735849057<!-- C -->
			0.0754716981<!-- G -->
			0.0943396226<!-- T -->
		</emission>
	</state>

        <state id="dr12"><initial>0</initial><!-- 4 -->
		<emission>
			0.7735849057<!-- A -->
			0.0754716981<!-- C -->
			0.0754716981<!-- G -->
			0.0754716981<!-- T -->
		</emission>
	</state>

        <state id="dr13"><initial>0</initial><!-- 5 -->
		<emission>
			0.0377358491<!-- A -->
			0.3584905660<!-- C -->
			0.0377358491<!-- G -->
			0.5660377358<!-- T -->
		</emission>
	</state>

        <state id="dr14"><initial>0</initial><!-- 6 -->
		<emission>
			0.0377358491<!-- A -->
			0.9056603774<!-- C -->
			0.0377358491<!-- G -->
			0.0188679245<!-- T -->
		</emission>
	</state>

        <state id="dr15"><initial>0</initial><!-- 7 -->
		<emission>
			0.1320754717<!-- A -->
			0.8113207547<!-- C -->
			0.0377358491<!-- G -->
			0.0188679245<!-- T -->
		</emission>
	</state>

        <state id="dr16"><initial>0</initial><!-- 8 -->
		<emission>
			0.6603773585<!-- A -->
			0.0943396226<!-- C -->
			0.1886792453<!-- G -->
			0.0566037736<!-- T -->
		</emission>
	</state>

        <state id="dr17"><initial>0</initial><!-- 9 -->
		<emission>
			0.0754716981<!-- A -->
			0.1509433962<!-- C -->
			0.7547169811<!-- G -->
			0.0188679245<!-- T -->
		</emission>
	</state>

        <state id="dr18"><initial>0</initial><!-- 10 -->
		<emission>
			0.0377358491<!-- A -->
			0.0566037736<!-- C -->
			0.0377358491<!-- G -->
			0.8679245283<!-- T -->
		</emission>
	</state>

        <state id="dr19"><initial>0</initial><!-- 11 -->
		<emission>
			0.0377358491<!-- A -->
			0.2264150943<!-- C -->
			0.0188679245<!-- G -->
			0.7169811321<!-- T -->
		</emission>
	</state>

        <state id="dr2"><initial>0</initial><!-- 12 -->
		<emission>
			0.0188679245<!-- A -->
			0.0377358491<!-- C -->
			0.9056603774<!-- G -->
			0.0377358491<!-- T -->
		</emission>
	</state>

        <state id="dr20"><initial>0</initial><!-- 13 -->
		<emission>
			0.0188679245<!-- A -->
			0.9245283019<!-- C -->
			0.0188679245<!-- G -->
			0.0377358491<!-- T -->
		</emission>
	</state>

        <state id="dr21"><initial>0</initial><!-- 14 -->
		<emission>
			0.2075471698<!-- A -->
			0.6981132075<!-- C -->
			0.0377358491<!-- G -->
			0.0566037736<!-- T -->
		</emission>
	</state>

        <state id="dr22"><initial>0</initial><!-- 15 -->
		<emission>
			0.6981132075<!-- A -->
			0.0754716981<!-- C -->
			0.1698113208<!-- G -->
			0.0566037736<!-- T -->
		</emission>
	</state>

        <state id="dr23"><initial>0</initial><!-- 16 -->
		<emission>
			0.0943396226<!-- A -->
			0.0754716981<!-- C -->
			0.7735849057<!-- G -->
			0.0566037736<!-- T -->
		</emission>
	</state>

        <state id="dr24"><initial>0</initial><!-- 17 -->
		<emission>
			0.0754716981<!-- A -->
			0.0754716981<!-- C -->
			0.0754716981<!-- G -->
			0.7735849057<!-- T -->
		</emission>
	</state>

        <state id="dr3"><initial>0</initial><!-- 18 -->
		<emission>
			0.0188679245<!-- A -->
			0.0377358491<!-- C -->
			0.8113207547<!-- G -->
			0.1320754717<!-- T -->
		</emission>
	</state>

        <state id="dr4"><initial>0</initial><!-- 19 -->
		<emission>
			0.0566037736<!-- A -->
			0.1886792453<!-- C -->
			0.1886792453<!-- G -->
			0.6603773585<!-- T -->
		</emission>
	</state>

        <state id="dr5"><initial>0</initial><!-- 20 -->
		<emission>
			0.0188679245<!-- A -->
			0.7547169811<!-- C -->
			0.1509433962<!-- G -->
			0.0754716981<!-- T -->
		</emission>
	</state>

        <state id="dr6"><initial>0</initial><!-- 21 -->
		<emission>
			0.8679245283<!-- A -->
			0.0377358491<!-- C -->
			0.0566037736<!-- G -->
			0.0377358491<!-- T -->
		</emission>
	</state>

        <state id="dr7"><initial>0</initial><!-- 22 -->
		<emission>
			0.7169811321<!-- A -->
			0.0188679245<!-- C -->
			0.2264150943<!-- G -->
			0.0377358491<!-- T -->
		</emission>
	</state>

        <state id="dr8"><initial>0</initial><!-- 23 -->
		<emission>
			0.0377358491<!-- A -->
			0.0188679245<!-- C -->
			0.9245283019<!-- G -->
			0.0188679245<!-- T -->
		</emission>
	</state>

        <state id="dr9"><initial>0</initial><!-- 24 -->
		<emission>
			0.0566037736<!-- A -->
			0.0377358491<!-- C -->
			0.6981132075<!-- G -->
			0.2075471698<!-- T -->
		</emission>
	</state>

        <state id="drGAP1"><initial>0</initial><!-- 25 -->
		<emission>
			0.4158415842<!-- A -->
			0.1584158416<!-- C -->
			0.2772277228<!-- G -->
			0.1485148515<!-- T -->
		</emission>
	</state>

      <state id="drGAP10"><initial>0</initial><!-- 26 -->
		<emission>
			0.4158415842<!-- A -->
			0.1584158416<!-- C -->
			0.2772277228<!-- G -->
			0.1485148515<!-- T -->
		</emission>
	</state>

      <state id="drGAP11"><initial>0</initial><!-- 27 -->
		<emission>
			0.4158415842<!-- A -->
			0.1584158416<!-- C -->
			0.2772277228<!-- G -->
			0.1485148515<!-- T -->
		</emission>
	</state>

      <state id="drGAP12"><initial>0</initial><!-- 28 -->
		<emission>
			0.4158415842<!-- A -->
			0.1584158416<!-- C -->
			0.2772277228<!-- G -->
			0.1485148515<!-- T -->
		</emission>
	</state>

        <state id="drGAP13"><initial>0</initial><!-- 29 -->
		<emission>
			0.4158415842<!-- A -->
			0.1584158416<!-- C -->
			0.2772277228<!-- G -->
			0.1485148515<!-- T -->
		</emission>
	</state>

        <state id="drGAP14"><initial>0</initial><!-- 30 -->
		<emission>
			0.1485148515<!-- A -->
			0.2772277228<!-- C -->
			0.1584158416<!-- G -->
			0.4158415842<!-- T -->
		</emission>
	</state>

        <state id="drGAP15"><initial>0</initial><!-- 31 -->
		<emission>
			0.1485148515<!-- A -->
			0.2772277228<!-- C -->
			0.1584158416<!-- G -->
			0.4158415842<!-- T -->
		</emission>
	</state>

        <state id="drGAP16"><initial>0</initial><!-- 32 -->
		<emission>
			0.1485148515<!-- A -->
			0.2772277228<!-- C -->
			0.1584158416<!-- G -->
			0.4158415842<!-- T -->
		</emission>
	</state>

        <state id="drGAP17"><initial>0</initial><!-- 33 -->
		<emission>
			0.1485148515<!-- A -->
			0.2772277228<!-- C -->
			0.1584158416<!-- G -->
			0.4158415842<!-- T -->
		</emission>
	</state>

        <state id="drGAP18"><initial>0</initial><!-- 34 -->
		<emission>
			0.1485148515<!-- A -->
			0.2772277228<!-- C -->
			0.1584158416<!-- G -->
			0.4158415842<!-- T -->
		</emission>
	</state>

        <state id="drGAP19"><initial>0</initial><!-- 35 -->
		<emission>
			0.1485148515<!-- A -->
			0.2772277228<!-- C -->
			0.1584158416<!-- G -->
			0.4158415842<!-- T -->
		</emission>
	</state>

        <state id="drGAP2"><initial>0</initial><!-- 36 -->
		<emission>
			0.4158415842<!-- A -->
			0.1584158416<!-- C -->
			0.2772277228<!-- G -->
			0.1485148515<!-- T -->
		</emission>
	</state>

        <state id="drGAP20"><initial>0</initial><!-- 37 -->
		<emission>
			0.1485148515<!-- A -->
			0.2772277228<!-- C -->
			0.1584158416<!-- G -->
			0.4158415842<!-- T -->
		</emission>
	</state>

        <state id="drGAP21"><initial>0</initial><!-- 38 -->
		<emission>
			0.1485148515<!-- A -->
			0.2772277228<!-- C -->
			0.1584158416<!-- G -->
			0.4158415842<!-- T -->
		</emission>
	</state>

        <state id="drGAP22"><initial>0</initial><!-- 39 -->
		<emission>
			0.1485148515<!-- A -->
			0.2772277228<!-- C -->
			0.1584158416<!-- G -->
			0.4158415842<!-- T -->
		</emission>
	</state>

        <state id="drGAP23"><initial>0</initial><!-- 40 -->
		<emission>
			0.1485148515<!-- A -->
			0.2772277228<!-- C -->
			0.1584158416<!-- G -->
			0.4158415842<!-- T -->
		</emission>
	</state>

        <state id="drGAP24"><initial>0</initial><!-- 41 -->
		<emission>
			0.1485148515<!-- A -->
			0.2772277228<!-- C -->
			0.1584158416<!-- G -->
			0.4158415842<!-- T -->
		</emission>
	</state>

        <state id="drGAP25"><initial>0</initial><!-- 42 -->
		<emission>
			0.1485148515<!-- A -->
			0.2772277228<!-- C -->
			0.1584158416<!-- G -->
			0.4158415842<!-- T -->
		</emission>
	</state>

        <state id="drGAP26"><initial>0</initial><!-- 43 -->
		<emission>
			0.1485148515<!-- A -->
			0.2772277228<!-- C -->
			0.1584158416<!-- G -->
			0.4158415842<!-- T -->
		</emission>
	</state>

        <state id="drGAP3"><initial>0</initial><!-- 44 -->
		<emission>
			0.4158415842<!-- A -->
			0.1584158416<!-- C -->
			0.2772277228<!-- G -->
			0.1485148515<!-- T -->
		</emission>
	</state>

        <state id="drGAP4"><initial>0</initial><!-- 45 -->
		<emission>
			0.4158415842<!-- A -->
			0.1584158416<!-- C -->
			0.2772277228<!-- G -->
			0.1485148515<!-- T -->
		</emission>
	</state>

        <state id="drGAP5"><initial>0</initial><!-- 46 -->
		<emission>
			0.4158415842<!-- A -->
			0.1584158416<!-- C -->
			0.2772277228<!-- G -->
			0.1485148515<!-- T -->
		</emission>
	</state>

        <state id="drGAP6"><initial>0</initial><!-- 47 -->
		<emission>
			0.4158415842<!-- A -->
			0.1584158416<!-- C -->
			0.2772277228<!-- G -->
			0.1485148515<!-- T -->
		</emission>
	</state>

        <state id="drGAP7"><initial>0</initial><!-- 48 -->
		<emission>
			0.4158415842<!-- A -->
			0.1584158416<!-- C -->
			0.2772277228<!-- G -->
			0.1485148515<!-- T -->
		</emission>
	</state>

        <state id="drGAP8"><initial>0</initial><!-- 49 -->
		<emission>
			0.4158415842<!-- A -->
			0.1584158416<!-- C -->
			0.2772277228<!-- G -->
			0.1485148515<!-- T -->
		</emission>
	</state>

        <state id="drGAP9"><initial>0</initial><!-- 50 -->
		<emission>
			0.4158415842<!-- A -->
			0.1584158416<!-- C -->
			0.2772277228<!-- G -->
			0.1485148515<!-- T -->
		</emission>
	</state>

	<transition source="BG" target="BG">
		<prob>0.99</prob>
	</transition>

	<transition source="BG" target="dr1">
		<prob>0.005</prob>
	</transition>

	<transition source="BG" target="dr13">
		<prob>0.005</prob>
	</transition>

	<transition source="dr1" target="dr2">
		<prob>1</prob>
	</transition>

	<transition source="dr10" target="dr11">
		<prob>1</prob>
	</transition>

	<transition source="dr11" target="dr12">
		<prob>1</prob>
	</transition>

	<transition source="dr12" target="BG">
		<prob>1</prob>
	</transition>

	<transition source="dr13" target="dr14">
		<prob>1</prob>
	</transition>

	<transition source="dr14" target="dr15">
		<prob>1</prob>
	</transition>

	<transition source="dr15" target="dr16">
		<prob>1</prob>
	</transition>

	<transition source="dr16" target="dr17">
		<prob>1</prob>
	</transition>

	<transition source="dr17" target="dr18">
		<prob>1</prob>
	</transition>

	<transition source="dr19" target="dr20">
		<prob>1</prob>
	</transition>

	<transition source="dr2" target="dr3">
		<prob>1</prob>
	</transition>

	<transition source="dr20" target="dr21">
		<prob>1</prob>
	</transition>

	<transition source="dr21" target="dr22">
		<prob>1</prob>
	</transition>

	<transition source="dr22" target="dr23">
		<prob>1</prob>
	</transition>

	<transition source="dr23" target="dr24">
		<prob>1</prob>
	</transition>

	<transition source="dr24" target="BG">
		<prob>1</prob>
	</transition>

	<transition source="dr3" target="dr4">
		<prob>1</prob>
	</transition>

	<transition source="dr4" target="dr5">
		<prob>1</prob>
	</transition>

	<transition source="dr5" target="dr6">
		<prob>1</prob>
	</transition>

	<transition source="dr7" target="dr8">
		<prob>1</prob>
	</transition>

	<transition source="dr8" target="dr9">
		<prob>1</prob>
	</transition>

	<transition source="dr9" target="dr10">
		<prob>1</prob>
	</transition>

	<transition source="dr6" target="dr7">
		<prob>0.083333333</prob>
	</transition>

	<transition source="dr18" target="dr19">
		<prob>0.083333333</prob>
	</transition>

	<transition source="dr6" target="drGAP1">
		<prob>0.916666667</prob>
	</transition>

	<transition source="dr18" target="drGAP14">
		<prob>0.916666667</prob>
	</transition>

	<transition source="drGAP1" target="dr7">
		<prob>0.454545455</prob>
	</transition>

	<transition source="drGAP14" target="dr19">
		<prob>0.454545455</prob>
	</transition>

	<transition source="drGAP1" target="drGAP2">
		<prob>0.545454545</prob>
	</transition>

	<transition source="drGAP14" target="drGAP15">
		<prob>0.545454545</prob>
	</transition>

	<transition source="drGAP2" target="dr7">
		<prob>0.233333333</prob>
	</transition>

	<transition source="drGAP15" target="dr19">
		<prob>0.233333333</prob>
	</transition>

	<transition source="drGAP2" target="drGAP3">
		<prob>0.766666667</prob>
	</transition>

	<transition source="drGAP15" target="drGAP16">
		<prob>0.766666667</prob>
	</transition>

	<transition source="drGAP3" target="dr7">
		<prob>0.130434783</prob>
	</transition>

	<transition source="drGAP16" target="dr19">
		<prob>0.130434783</prob>
	</transition>

	<transition source="drGAP3" target="drGAP4">
		<prob>0.869565217</prob>
	</transition>

	<transition source="drGAP16" target="drGAP17">
		<prob>0.869565217</prob>
	</transition>

	<transition source="drGAP4" target="dr7">
		<prob>0.75</prob>
	</transition>

	<transition source="drGAP17" target="dr19">
		<prob>0.75</prob>
	</transition>

	<transition source="drGAP4" target="drGAP5">
		<prob>0.25</prob>
	</transition>

	<transition source="drGAP17" target="drGAP18">
		<prob>0.25</prob>
	</transition>

	<transition source="drGAP5" target="dr7">
		<prob>0.4</prob>
	</transition>

	<transition source="drGAP18" target="dr19">
		<prob>0.4</prob>
	</transition>

	<transition source="drGAP5" target="drGAP6">
		<prob>0.6</prob>
	</transition>

	<transition source="drGAP18" target="drGAP19">
		<prob>0.6</prob>
	</transition>

	<transition source="drGAP6" target="drGAP7">
		<prob>1</prob>
	</transition>

	<transition source="drGAP19" target="drGAP20">
		<prob>1</prob>
	</transition>

	<transition source="drGAP7" target="dr7">
		<prob>0.333333333</prob>
	</transition>

	<transition source="drGAP20" target="dr19">
		<prob>0.333333333</prob>
	</transition>

	<transition source="drGAP7" target="drGAP8">
		<prob>0.666666667</prob>
	</transition>

	<transition source="drGAP20" target="drGAP21">
		<prob>0.666666667</prob>
	</transition>

	<transition source="drGAP8" target="drGAP9">
		<prob>1</prob>
	</transition>

	<transition source="drGAP21" target="drGAP22">
		<prob>1</prob>
	</transition>

	<transition source="drGAP9" target="dr7">
		<prob>0.5</prob>
	</transition>

	<transition source="drGAP22" target="dr19">
		<prob>0.5</prob>
	</transition>

	<transition source="drGAP9" target="drGAP10">
		<prob>0.5</prob>
	</transition>

	<transition source="drGAP22" target="drGAP23">
		<prob>0.5</prob>
	</transition>

	<transition source="drGAP10" target="drGAP11">
		<prob>1</prob>
	</transition>

	<transition source="drGAP23" target="drGAP24">
		<prob>1</prob>
	</transition>

	<transition source="drGAP11" target="drGAP12">
		<prob>1</prob>
	</transition>

	<transition source="drGAP24" target="drGAP25">
		<prob>1</prob>
	</transition>

	<transition source="drGAP12" target="drGAP13">
		<prob>1</prob>
	</transition>

	<transition source="drGAP25" target="drGAP26">
		<prob>1</prob>
	</transition>

	<transition source="drGAP13" target="dr7">
		<prob>1</prob>
	</transition>

	<transition source="drGAP26" target="dr19">
		<prob>1</prob>
	</transition>

	</hmm>
</ghmm>
