# Supplementary material for: Genome-Wide Analysis of Binding Sites and Direct Target Genes of the Orphan Nuclear Receptor NR2F1/COUP-TFI
Source: PLoS One. 2010 Jan 27;5(1):e8910. doi: 10.1371/journal.pone.0008910 (PMC2811727; doi:10.1371/journal.pone.0008910)
Supplement: File S2 — List of primers. This file includes two tables: 1) the list of primers used for real-time RT-PCR microarray validation; and 2) the list of primers used in chromatin immunoprecipitations coupled to real-time PCR. (0.02 MB XLS) [file pone.0008910.s006.xls]

## Sheet: Supplementary file 5.csv
	Primers used for real-time RT-PCR validation
	Gene	Forward primer sequence	Reverse primer sequence
	mCOUP-TFI	AGGAGGGCTGGGAACAAGAG	AGCTCAGGTTGCATTCCTGC
	mSult1a1	AAAATGGCCAAGCTGCACC	ACATCCAACCACCCTTCCC
	mUcp1	TGCGATGTCCATGTACACCAA	AACCCTTTGAAAAGGCGT
	mZbtb16	ACAGTTTGCGACTGAGAATGC	CTTTGGCACCCGCTGAAT
	mH2afy	GCACGCCTACAGACGGCTT	CGAGGAAGAGGCTCTTGGTG
	mJun	GTGCCAGGCTAGACTGCAGAT	ACAGTTGAGAGAGGCAGGCC
	mTectb	AAGAGTGTGGCATTGCCTCC	GTCTTTCCACTCCCGTGCA
	mGlul	CAGATGTTGGACAGGTAGCCAG	GACAGGTGGTGGCAAGCAGT
	mNfkbia	AGGCACTTCTGAAAGCTGGC	TTCCTCGAAAGTCTCGGAGC
	mCrabp1	CGCACCACGGAGATCAACTT	TGTCTCCTCCTCGAAGCCCT
	mCasq1	GACGCGGACAGCATATGGAT	AGAAGGCAGGTCCTCCTCGT
	mSod1	GTGCAGGGAACCATCCACTT	CACAACTGGTTCACCGCTTG
	mFoxo3a	CTCAAAGTCTGGGTACCAGGC	GCCCATTTCCCCTTTCCTC
	mCycloA	TCACCATTTCCGACTGTGGA	AATGCCCGCAAGTCAAAAGA
	Primers used for chromatin immunoprecipitation (ChIP) coupled to real-time PCR
	Name	Description	Sequence 5'-3'
	mFabp7ChIP F	ChIP assay for COUP-TFI binding sies in the mouse Fabp7 promoter, forward primer	CTAACCCAGTGGCCTGAGCA
	mFabp7 ChIP R	ChIP assay for COUP-TFI binding sies in the mouse Fabp7 promoter, reverse primer	TGGGCAGATGGCTCCAAT
	mCycloA ChIP F	Control ChIP assay for the mouse Cyclophilin A coding sequence, forward primer	AGGTCCTGGCATCTTGTCCA
	mCycloA ChIP R	Control ChIP assay for the mouse Cyclophilin A coding sequence, reverse primer	GAACCGTTTGTGTTTGGTCCA
	mCrabp1 HMM1 F	ChIP assay for the first COUP-TF HMM match in the Crabp1 promoter, forward primer	CTTTCAGCATGAATTGGGTCTG
	mCrabp1 HMM1 R	ChIP assay for the first COUP-TF HMM match in the Crabp1 promoter, forward primer	CAACCGCTGTCCTGACCCT
	mCrabp1 HMM2 F	ChIP assay for the second COUP-TF HMM match in the Crabp1 promoter, forward primer	GAAATGTCCCTGCAGAGATGC
	mCrabp1 HMM2 R	ChIP assay for the second COUP-TF HMM match in the Crabp1 promoter, reverse primer	CTTGCCAGCCTCTCCCTG
	mCasq1 HMM1 F	ChIP assay for the COUP-TF HMM match in the Casq1 promoter, forward primer	CAGTGTCCAGGACTCCTTAGCC
	mCasq1 HMM1 R	ChIP assay for the COUP-TF HMM match in the Casq1 promoter, reverse primer	ATGAGCTCTTAGGCCTGATG
	mCasq1 HMM2 F	ChIP assay for the COUP-TF HMM match in the Casq1 5'UTR, forward primer	TGGACCCCTAACCTGGGC
	mCasq1 HMM2 R	ChIP assay for the COUP-TF HMM match in the Casq1 5'UTR, reverse primer	GCTGGCACTGCTGTTTGTACTG
	mCasq1 HMM3 F	ChIP assay for the COUP-TF HMM match in the Casq1 first intron, forward primer	AGCTGTATCCCACCCAGCAC
	mCasq1 HMM3 R	ChIP assay for the COUP-TF HMM match in the Casq1 first intron, reverse primer	CCGCCCTCCCATTCTCC
	mSod1 HMM1 F	ChIP assay for the COUP-TF HMM match in the Sod1 promoter, forward primer	ACAAGGTCCCAAAGGGCAAG
	mSod1 HMM1 R	ChIP assay for the COUP-TF HMM match in the Sod1 promoter, reverse primer	GAACTCAAAGTCCAAGAATTCCACA
	mFoxo3a HMM1 F	ChIP assay for the first COUP-TF HMM match in the Foxo3a first intron, forward primer	GAGGTCCTTATCAGCGGAGCT
	mFoxo3a HMM1 R	ChIP assay for the first COUP-TF HMM match in the Foxo3a first intron, reverse primer	TTGGCCAGGTTCTGCTGACT
	mFoxo3a HMM2 F	ChIP assay for the second COUP-TF HMM match in the Foxo3a first intron, forward primer	CCTGGATTCGGGATTTCACA
	mFoxo3a HMM2 R	ChIP assay for the second COUP-TF HMM match in the Foxo3a first intron, reverse primer	TCCTTCTGATGGCAGGCAA
	mFoxo3a HMM3 F	ChIP assay for the third COUP-TF HMM match in the Foxo3a first intron, forward primer	TCGAGCTTAAGAGCCCAAGTG
	mFoxo3a HMM3 R	ChIP assay for the third COUP-TF HMM match in the Foxo3a first intron, reverse primer	GGAGCAGGTAGTGTGGGTGTG
	mFoxo3a HMM4 F	ChIP assay for the fourth COUP-TF HMM match in the Foxo3a first intron, forward primer	CGAGATCGGCTTGAAGACCT
	mFoxo3a HMM4 R	ChIP assay for the fourth COUP-TF HMM match in the Foxo3a first intron, reverse primer	TTCAAATTTAGAGCCAGCAGAGG
	mFoxo3a HMM5 F	ChIP assay for the fifth COUP-TF HMM match in the Foxo3a first intron, forward primer	AAGAGGAAGCCCGTTACTGAGA
	mFoxo3a HMM5 R	ChIP assay for the fifth COUP-TF HMM match in the Foxo3a first intron, reverse primer	TCCTCTGGCAGCCTGTCTTT
	mFoxo3a HMM6 F	ChIP assay for the sixth COUP-TF HMM match in the Foxo3a first intron, forward primer	CCTCTTCCCCTCACCTTCCT
	mFoxo3a HMM6 R	ChIP assay for the sixth COUP-TF HMM match in the Foxo3a first intron, reverse primer	CAGCCTTTTTTGTCTGCTGGTT
